# Supplementary material for: COVID-19 and Respiratory Virus Co-Infections: A Systematic Review of the Literature
Source: Viruses. 2023 Mar 28;15(4):865. doi: 10.3390/v15040865 (PMC10142898; doi:10.3390/v15040865)
Supplement: Supplementary file 1 [file viruses-15-00865-s001.zip]

Archive with 1 entries (1 files):
- viruses-2237434-supplementary.pdf
